# Supplementary material for: Reference intervals for hematology and biochemistry in juvenile Eastern spot-billed ducks (Anas zonorhyncha) and validation of an automated hematology analyzer for avian blood analysis
Source: PLoS One. 2025 Oct 31;20(10):e0334942. doi: 10.1371/journal.pone.0334942 (PMC12578236; doi:10.1371/journal.pone.0334942)
Supplement: S1 Table — Values excluded as outliers in reference interval analysis are highlighted in red. (XLSX) [file pone.0334942.s001.xlsx]

## Sheet: Sheet1
		Hematology (manual)								100 WBC differencial (manual)					Biochemistry (Comp. Plus 17V)																	Elecctrolyte (Electrolyte 4V)				Hematology (XN-1000V)
Blood collection date	Subject ID	WBC(10^3/uL)	RBC(10^6/uL)	PCV(%)	Hgb(g/dL)	MCV(fL)	MCH(pg)	MCHC(g/dL)	THR(10^6/uL)	Heterophil	Eosinophil	Basophil	Lymphocyte	Monocyte	Glu	BUN	CREA	B/C	Phos	Ca	TP	Alb	Glob	A/G	ALT	ALP	GGT	TBil	Chol	Lipa	Amy	Na	K	Na/K	Cl	WBC(10^3/uL)	RBC(10^6/uL)	HGB(g/dL)	HCT(%)	MCV(fL)	MCH(pg)	MCHC(g/dL)	PLT(10^3/uL)
2023.08.03	CB1-1	3.75	3.225	45	10.0637	139.535	31.2053	22.3638		48	6	0	31	15																						5.76	2.49	46.2	11.3	166.2	40.6	24.5	30
2023.08.03	CB1-2	6.25	3.005	44	9.17197	146.423	30.5224	20.8454		58	4	0	25	13																						3.03	2.46	39.6	10.2	165	42.5	25.8	28
2023.08.03	CB1-3	2.9	3.27																																	2.73	3.11	59.2	12.6	163.5	34.8	21.3	34
2023.08.03	CB1-4	5.1	2.635	41	8.28025	155.598	31.4241	20.1957		60	19	0	7	14																						4.24	2.3	42.3	10.8	161.5	41.2	25.5	34
2023.08.03	CB1-5	3.6	3.71	49	9.42675	132.075	25.41	19.24		50	10	0	18	22																						4.55	2.74	50.4	11.5	161	36.7	22.8	28
2023.08.03	CB2-1	5	2.265	32	9.80892	141.28	43.3065	30.6529		48	16	0	19	17																						4.74	2.81	52.4	10.8	166.3	34.3	20.6	27
2023.08.03	CB2-2	6.25	2.715	47	12.4841	173.112	45.9819	26.5619		56	14	0	11	19																						5.08	2.51	47.6	11.2	164.7	38.8	23.5	33
2023.08.03	CB2-3	3.5	2.71	41	7.64331	151.292	28.2041	18.64		41	10	0	39	10																						4.03	2.38	46.4	9.9	170.6	36.4	21.3	22
2023.08.03	CB2-4	9.65	2.725	47	10.0637	172.477	36.931	21.4121		63	22	0	7	8																						4.08	2.6	49.3	10.5	167.7	35.7	21.3	29
2023.08.03	CB2-5	4.45	2.585	38	7.89809	147.002	30.5535	20.7844		62	14	0	17	7																						4.43	2.19	40.5	10.5	169.5	43.9	25.9	24
2023.08.03	CB2-6	9.8	2.815	42	9.80892	149.201	34.8452	23.3546		75	11	0	6	8																						5.46	2.41	43.9	11.1	161.4	40.8	25.3	34
2023.09.04	CB3-1														213	<5.0	0.2	1	7.6	11.1	3.7	1	2.7	0.4	58	792	0	0.19	281	39	>2500	148	3	49	114
2023.09.04	CB3-2	6.71	3.225	41	10.36	127.132	32.124	25.2683	25	31	9	1	36	23	261	<5.0	0.1	1	6.8	10.3	3.9	1	2.9	0.3	79	626	0	<0.10	298	49	2239	146	3.2	45	116	8.49	2.48	43.7	10	160.7	36.8	22.9	12
2023.09.04	CB3-3	8.36	3.585	45	12.32	125.523	34.3654	27.3778	25	70	5	0	16	9	230	<5.0	0.2	1	5.6	10.9	4.5	1.3	3.2	0.4	54	444	0	<0.10	261	37	2249	137	3.8	36	109	7.46	3.02	50.5	11.6	159.8	36.7	23	15
2023.09.06	CB4-1	4.62	3.245	46	14.08	141.757	43.3898	30.6087	39	59	14	0	8	19	241	<5.0	0.2	0	3.9	11.5	4.8	1.5	3.3	0.5	47	693	0	0.22	304	51	>2500	147	3	50	122	5.55	2.81	51.1	10.7	164.3	34.4	20.9	6
2023.09.06	CB4-2	3.08	2.945	42	12.36	142.615	41.9694	29.4286	61	38	35	1	14	12	253	<5.0	0.3	1	5.1	11.7	4.5	1.4	3.1	0.4	52	435	0	0.51	309	54	1562	143	3.4	42	118	5.06	2.66	50.2	11.7	173.7	40.5	23.3	19
2023.09.06	CB4-3	4.18	3.435	46	13.4	133.916	39.0102	29.1304	57	60	19	0	9	12	253	<5.0	0.3	3	4.5	10.4	4.6	1.4	3.1	0.5	146	375	0	0.71	246	64	>2500	148	3.3	45	119	7.66	2.88	50.5	12.8	157.3	39.9	25.3	13
2023.09.06	CB4-4	4.95	3.375	46	12.96	136.296	38.4	28.1739	58	62	23	0	5	10	295	<5.0	0.2	3	4	11	4.3	1.4	2.9	0.5	55	518	0	0.39	276	56	>2500	143	3	48	117	5.56	2.86	50.2	11.4	163	37	22.7	7
2023.09.06	CB4-5	4.18	3.345	49	14.04	146.487	41.9731	28.6531	90	66	17	0	6	11	243	<5.0	0.3	2	3.9	10.5	3.2	1.1	2.1	0.6	47	435	0	0.33	267	42	2212	147	2.8	53	120	5.69	2.83	61.1	12.1	195.2	38.7	19.8	24
2023.09.06	CB4-6	3.85	2.97	43	12.92	144.781	43.5017	30.0465	46	47	20	0	7	26	280	<5.0	0.2	3	3.3	10.7	3.9	1.2	2.7	0.5	36	425	0	0.39	321	72	>2500	148	3.4	44	117	3.19	2.64	52.6	12.1	183.9	42.3	23	15
2023.09.06	CB4-7	4.51	3.15	47	11.84	149.206	37.5873	25.1915	60	55	23	0	5	17	293	<5.0	0.2	3	5.5	10.7	4.5	1.3	3.2	0.4	43	382	0	0.85	281	61	2260	148	3.7	40	118	3.67	2.76	44.8	9.2	196.5	40.4	20.5	26
2023.09.06	CB4-8	7.7	3.28	47	12.92	143.293	39.3902	27.4894	56	72	3	0	5	20																						7.92	2.83	52.2	11.3	164.7	35.6	21.6	24
2023.09.06	CB4-9	4.29	2.815	46	12.64	163.41	44.9023	27.4783	75	57	19	0	7	17	253	<5.0	0.3	2	5.1	11.2	4.4	1.6	2.8	0.6	57	312	0	0.32	315	42	1409	146	3.5	42	123	4.3	2.82	58.7	11.1	190	35.9	18.9	32
2023.09.06	CB4-10	4.07	2.87	52	11.64	181.185	40.5575	22.3846	54	60	16	0	8	16	306	<5.0	0.1	9	2.7	11.1	4	1.4	2.6	0.5	41	314	0	0.31	297	31	2395	147	2.8	53	123	5.72	2.82	66.5	9.8	215.2	31.7	14.7	27
2023.09.06	CB4-11	4.95	3.465	45	13.24	129.87	38.2107	29.4222	10	86	5	0	4	5	309	<5.0	0.3	1	5	10.8	3.5	1.3	2.2	0.6	48	421	0	0.16	274	44	>2500	147	3	49	119	7.99	2.66	51.3	12.2	173.3	41.2	23.8	17
2023.09.06	CB4-12	3.3	3.13	46	13.16	146.965	42.0447	28.6087	47	81	3	0	8	8	292	<5.0	0.2	3	5.9	11	4.5	1.3	3.2	0.4	62	387	0	0.39	336	32	1238	145	3.4	42	117	5.98	2.79	52.6	11	169.1	35.4	20.9	21
2023.09.06	CB4-13	2.75	2.595	48	13.92	184.971	53.6416	29	45	52	16	0	16	16	237	<5.0	0.3	3	5.4	11.1	4.1	1.3	2.8	0.5	65	417	0	0.53	338	46	1739	147	3.5	42	119	4.05	2.82	60.8	12.9	195.5	41.5	21.2	25
2023.09.06	CB5-1	2.53	3.4	48	12.68	141.176	37.2941	26.4167	56	54	13	0	19	14	247	<5.0	0.3	1	4.4	10.2	4.9	1.8	3.2	0.6	53	436	0	0.49	325	<20	2208	150	4.2	36	122	3.82	2.94	54.1	12.4	163.9	37.6	22.9	4
2023.09.06	CB5-2	5.72	2.645	43	11.8	162.571	44.6125	27.4419	25	45	30	1	11	13	260	<5.0	0.1	0	4.4	11.2	4.1	1.1	3	0.4	40	317	0	0.51	322	50	1017	144	2.5	58	116	4.58	2.51	43.2	10.8	152.1	38	25	19
2023.09.06	CB5-3	4.07	3.41	47	15.56	137.83	45.6305	33.1064	41	68	21	0	5	6	257	<5.0	0.3	0	4.1	9.7	3.9	1.3	2.6	0.5	58	354	0	0.29	273	<20	1964	142	2.9	49	115	3.43	2.7	48.3	11.7	158.9	38.5	24.2	6
2023.09.06	CB5-4	9.57	3.04	50		164.474			58	80	8	0	7	5	244	<5.0	0.2	0	4.4	10	4.2	1.1	3.1	0.4	62	453	0	0.29	234	25	>2500	147	3.9	38	119	6.7	2.97	55.5	13.3	166.7	39.9	24	15
2023.09.06	CB5-5	5.28	2.94	47	11.76	159.864	40	25.0213	25	40	11	0	32	17	310	<5.0	0.2	3	4.3	10.7	3.7	1.3	2.4	0.5	25	496	0	0.29	294	35	>2500	136	3.4	40	112	4.84	2.7	47.3	11.4	155.1	37.4	24.1	11
2023.09.06	CB5-6	7.7	3.855	51	14.32	132.296	37.1466	28.0784	35	81	13	0	2	4	267	<5.0	0.2	3	3.2	11.1	4.6	1.4	3.1	0.4	47	363	0	0.31	284	27	1996	148	3	49	119	6.73	3.08	59.3	13.3	172.9	38.8	22.4	5
2023.09.06	CB5-7	5.61	2.71	42	12.32	154.982	45.4613	29.3333	36	40	10	1	30	19	296	<5.0	0.2	4	4.7	10.5	3.6	1.3	2.4	0.5	39	459	0	0.18	285	38	1980	141	3.7	39	114	7.86	2.44	42.6	10.8	156	39.6	25.4	24
2023.09.06	CB5-8	8.14	3.19	42	12.88	131.661	40.3762	30.6667	38	73	7	0	6	14	245	<5.0	0.4	1	5.2	10.7	3.5	1	2.5	0.4	32	289	0	0.34	274	36	1680	145	3.5	42	117	5.73	2.73	48.2	12.2	159.1	40.3	25.3	23
2023.09.06	CB5-9	2.86	3.27	58	15.24	177.37	46.6055	26.2759	54	77	4	0	8	11	282	<5.0	0.3	2	3.9	10.5	3.4	1.1	2.3	0.4	59	580	0	0.11	221	46	>2500	146	3.1	47	120	6.25	2.98	59.5	12.2	177.1	36.3	20.5	28
2023.09.06	CB5-10	3.3	4.05	49	14.4	120.988	35.5556	29.3878	35	35	5	0	42	18	302	<5.0	0.2	3	4.9	11.4	3.7	1.4	2.3	0.6	28	313	0	0.43	261	43	>2500	143	4	36	115	3.35	2.98	50.1	10.9	148.2	32.2	21.8	5
2024.07.29	CB6-1	14.41	2.975	46	12.72	154.622	42.7563	27.6522	97	41	28	1	16	14	237	<5.0	0.1	8	4.2	11.8	4.8	1.4	3.4	0.4	47	445	0	0.21	236	59	>2500	137	3.1	44	104	12.07	2.64	44.9	11.4	157.5	40	25.4	49
2024.07.29	CB6-2	6.16	3.135	43	12.44	137.161	39.681	28.9302	54	23	12	0	54	11	274	<5.0	0.1	6	5.1	10.7	4.2	1.3	2.9	0.4	81	494	0	0.24	218	71	>2500	132	2.7	49	102	7.69	2.5	41.6	10.9	158.8	41.6	26.2	29
2024.07.29	CB6-3	8.36	3.585	40	12.24	111.576	34.1423	30.6	63	14	30	0	34	22	242	<5.0	0.3	3	5.2	11.8	4.6	1.4	3.2	0.4	53	882	0	0.45	254	66	>2500	137	3.7	37	108	5.32	2.58	40.4	11.3	149.6	41.9	28	33
2024.09.02	BU-1	15.71	3.3	46	11.93	139.394	36.1515	25.9348	20	46	7	0	36	11	239	<5.0	0.4	0	7.7	10.8	4.5	1.6	3	0.5	50	425	0	0.32	249	63	>2500	146	4.5	33	112	9.44	2.81	47.1	12.2	153.9	39.9	25.9	35
2024.09.02	BU-2	10.4	2.82	49	13.95	173.759	49.4681	28.4694	30	34	8	1	48	9	282	<5.0	0.3	2	6.7	10.8	5.8	1.6	4.2	0.4	62	514	0	0.31	221	75	1236	129	3.7	35	103	6	2.91	49.5	12.4	158.1	39.6	25.1	26
2024.09.02	BU-3	9.63	3.01	50	14.13	166.113	46.9435	28.26	67	34	12	0	41	13	255	<5.0	0.3	3	6.8	10.3	5	1.5	3.5	0.4	49	219	0	0.41	363	43	1532	140	3.6	39	109	8.4	2.94	52.3	12.2	165.5	38.6	23.3	37
2024.09.02	BU-4	7.78	2.72	44	11.73	161.765	43.125	26.6591	20	56	4	0	20	20	237	<5.0	0.4	0	5.9	10.5	4.6	1.5	3.1	0.5	30	386	0	0.52	247	48	>2500	133	3.7	37	102	6.6	2.56	44.8	10.9	160	38.9	24.3	31
2024.09.02	BU-5	10.7	2.67	50	12.93	187.266	48.427	25.86	30	67	4	1	15	13	268	<5.0	0.3	0	6.7	10.2	5.2	1.6	3.6	0.4	29	735	0	0.35	255	62	2432	138	3.4	40	103	9.94	2.61	47.5	11	167.3	38.7	23.2	32
2024.09.02	BU-6	7.62	3.02	44	12	145.695	39.7351	27.2727	29	67	4	1	18	10	251	<5.0	0.3	0	3.9	10.5	4.5	1.4	3.1	0.5	50	643	0	0.52	241	55	>2500	144	3.8	38	107	8.96	2.49	43.7	11.1	161.3	41	25.4	30
2024.09.02	BU-7	7.85	3.09	46	11.52	148.867	37.2816	25.0435	27	53	7	2	24	14	249	<5.0	0.3	0	5.4	10.1	4.4	1.3	3.1	0.4	47	447	0	0.51	257	70	>2500	137	4.2	33	104	7.88	2.75	46.9	10.2	159	34.6	21.7	34
2024.09.23	CB7-1	6.6	3.105	45	13.0667	144.928	42.0827	29.037	36	52	14	0	20	14	227	<5.0	0.2	0	5.2	11.4	4.9	1.4	3.4	0.4	64	460	0	0.16	189	73	>2500	141	3.4	42	107	8.32	2.8	49	13.1	154.1	41.2	26.7	24
2024.09.23	CB7-2	3.74	3.145	49	15.4667	155.803	49.1786	31.5646	56	22	8	0	46	24	210	<5.0	0.3	0	4.1	12	4.8	1.5	3.3	0.5	63	452	0	0.22	247	77	>2500	144	3	48	109	2.08	3.38	57.6	16	153.6	42.7	27.8	8
2024.09.23	CB7-3	4.07	2.78	45	15.2381	161.871	54.8133	33.8624	41	53	20	0	13	14	217	<5.0	0.2	0	3.7	10.9	4.3	1.3	3	0.4	59	288	0	0.21	239	58	>2500	149	3.4	44	112	4.54	2.77	50.5	13.9	162.9	44.8	27.5	20
2024.09.23	CB7-4	3.08	2.855	42	13.4476	147.11	47.102	32.0181	38	25	12	0	37	26	218	<5.0	0.1	0	3.6	10.9	4.1	1.4	2.8	0.5	60	312	0	0.29	187	86	2272	143	3.2	44	111	4.67	2.38	46.2	12.6	169.9	46.3	27.3	21
2024.09.23	CB7-5	7.81	3.14	49	13.2952	156.051	42.3415	27.1331	33	65	15	0	14	6	219	<5.0	0.1	1	5.4	11.2	4.5	1.5	3.1	0.5	107	>1000	0	0.16	301	92	>2500	142	3.4	42	109	7.76	2.52	46.3	11.7	159.7	40.3	25.3	35
2024.09.23	CB7-6	2.42	3.705	48	14.5905	129.555	39.3805	30.3968	31	35	36	0	10	19	185	<5.0	0.3	0	4.1	11.3	4.9	1.4	3.5	0.4	47	339	0	0.17	239	77	>2500	140	2.8	50	107	3.49	2.92	50.5	12.2	154	37.2	24.2	30
2024.09.23	CB7-8	2.2	3.565	50	15.2762	140.252	42.8505	30.5524	18	57	16	0	14	13	243	<5.0	0.2	0	4.9	10.6	4.8	1.3	3.5	0.4	60	458	0	0.27	227	59	1584	142	2.2	65	109	7.24	2.82	48.3	12.4	162.1	41.6	25.7	16
2024.09.23	CB7-9	6.93	3.25	38	12.2286	116.923	37.6264	32.1805	31	70	16	0	8	6	231	<5.0	0.2	0	6.3	11.4	4.3	1.4	2.9	0.5	73	624	0	<0.10	156	95	>2500	141	3.2	45	106	3.79	3.03	52.6	13.6	159.9	41.3	25.9	16
	Values excluded as outliers in reference interval analysis are highlighted in red
